# Supplementary material for: MarpoDB: An Open Registry for Marchantia Polymorpha Genetic Parts
Source: Plant Cell Physiol. 2017 Jan 27;58(1):e5. doi: 10.1093/pcp/pcw201 (PMC5444569; doi:10.1093/pcp/pcw201)
Supplement: Supplementary Data [file pcw201_Supp.zip]

Archive with 5 entries (5 files):
- suppl_data/pcp-2016-e-00456-File006.xlsx
- suppl_data/pcp-2016-e-00456-File007.pdf
- suppl_data/pcp-2016-e-00456-File008.pdf
- suppl_data/pcp-2016-e-00456-File009.pdf
- suppl_data/Thumbs.db
