# Supplementary material for: MarpoDB: An Open Registry for Marchantia Polymorpha Genetic Parts
Source: Plant Cell Physiol. 2017 Jan 27;58(1):e5. doi: 10.1093/pcp/pcw201 (PMC5444569; doi:10.1093/pcp/pcw201)
Supplement: Supplementary Data [file pcw201_Supp.zip › suppl_data/pcp-2016-e-00456-File006.xlsx]

## Sheet: Sheet1
TF	Nº
NAC	11
BBR-BPC	1
ZF-HD	3
CAMTA	5
Nin-like	4
AP2	1
Trihelix	32
M-type	9
CO-like	2
G2-like	2
ERF	5
MYB_related	17
bZIP	8
HSF	5
GRAS	2
TCP	1
C2H2	16
LBD	4
HRT-like	2
WRKY	7
MYB	5
LFY	3
WOX	5
E2F/DP	2
NF-YA	2
HD-ZIP	1
NF-X1	3
bHLH	22
NF-YC	2
NF-YB	5
SBP	4
HB-other	1
C3H	27
DBB	2
Whirly	2
ARF	2
B3	2
BES1	2
